# Supplementary material for: Synthesis of Multifunctional Nanoparticles for the Combination of Photodynamic Therapy and Immunotherapy
Source: Pharmaceuticals (Basel). 2021 May 26;14(6):508. doi: 10.3390/ph14060508 (PMC8228393; doi:10.3390/ph14060508)
Supplement: Supplementary file 1 [file pharmaceuticals-14-00508-s001.zip]

Archive with 1 entries (1 files):
- pharmaceuticals-1223950-supplementary.pdf
